# Supplementary material for: Cancer Cells Upregulate Tau to Gain Resistance to DNA Damaging Agents
Source: Cancers (Basel). 2022 Dec 24;15(1):116. doi: 10.3390/cancers15010116 (PMC9817522; doi:10.3390/cancers15010116)
Supplement: Supplementary file 1 [file cancers-15-00116-s001.zip]

Archive with 1 entries (1 files):
- cancers-2082718-File S1.pdf
